# Supplementary material for: A genome-wide association study identifies candidate genes for sleep disturbances in depressed individuals
Source: Hum Genomics. 2024 May 22;18:51. doi: 10.1186/s40246-024-00609-5 (PMC11110369; doi:10.1186/s40246-024-00609-5)
Supplement: Supplementary file 2 — Supplementary Material 2 [file 40246_2024_609_MOESM2_ESM.xlsx]

## Sheet: S1
Supplementary Table 1 The characteristics of study population from the UK Biobank
	Phenotype		N	Women(%)	P-value (sex)	Age	P-value (age)	TDI	P-value (TDI)
Self-reported depression	Chronotype	Control	30389	20388 (67.09)	2.298e-09	56.28±7.58	< 2.2E-16	-1.35±2.97	< 2.E-16
		Case	22299	14404 (64.59)		55.02 ±7.91		-1.06±3.11
	Insomnia	Control	9833	5595 (56.90)	6.18215e-79	54.85±8.11	< 2.2E-16	-1.41±2.91	9.387e-13
		Case	48179	32193 (66.82)		55.9± 7.65		-1.17±3.07
	Snoring	Control	33250	23558 (70.85)	< 2.2e-16	55.52±7.91	9.943e-09	-1.29±3.01	0.7052
		Case	20013	10865 (54.29)		55.91±7.45		-1.28±3.02
	Daytime dozing	Control	55569	36364 (65.44)	3.082e-13	55.69±7.74	1.848e-07	-1.25±3.02	< 2.2E-16
		Case	2295	1332 (58.04)		56.55±7.63		-0.36±3.40
PHQ-9 ≥ 10	Chronotype	Control	3198	2053 (64.20)	0.07997	53.78±7.63	3.091e-13	-1.27±3	1.117e-08
		Case	2742	1700 (62.00)		52.34±7.55		-0.81±3.20
	Insomnia	Control	807	487 (60.35)	0.1395	51.61±7.63	1.855e-09	-1.16±3.06	0.2986
		Case	5743	3620 (63.03)		53.34±7.65		-1.04±3.11
	Snoring	Control	3580	2467 (68.91)	3.49433e-41	52.78±7.77	0.0009026	-1.15±3.07	0.6178
		Case	2358	1217 (51.61)		53.45±7.48		-1.11±3.07
	Daytime dozing	Control	6164	3889 (63.09)	0.005062	53.04±7.67	0.0002656	-1.08±3.10	0.04899
		Case	369	206 (55.83)		54.54±7.52		-0.75±3.24
Notes: Independent two-sample t-test and Chi-square test were sued to compare the statistical differences of quantitative variables (age and TDI) and qualitative variables (sex) between the control group and the case group, respectively. Abbreviations: PHQ, Patient Health Questionnaire; TDI, Townsend deprivation index.
